# Supplementary material for: Successful generation of epigenetic disease model mice by targeted demethylation of the epigenome
Source: Genome Biol. 2020 Apr 1;21:77. doi: 10.1186/s13059-020-01991-8 (PMC7110793; doi:10.1186/s13059-020-01991-8)
Supplement: Supplementary file 1 — Generation of EpiEdit mice derived from ESCs via tetraploid complementation. Table S2. Generation of EpiEdit mice by transient expression of epigenome editing factors. Table S3. Generation of EpiEdit mice by stable expression of epigenome editing factors. Table S4. gRNAs and primers for mouse experiment. Table S5. gRNAs and primers for human experiment. [file 13059_2020_1991_MOESM1_ESM.xlsx]

## Sheet: Table S1
	Table S1 Generation of EpiEdit mice derived from ESCs via tetraploid complementation.
	Target of		Number of				% born	% demethylated
	gRNA	ET	Born	Examined	Demethylated		/ET	/examined
	H19-DMR	249	4	4	3		0.0160643	0.75
	Wild type control	120	13	4	0		0.108333	0
		ET, embryo transferred

## Sheet: Table S2
	Table S2 Generation of EpiEdit mice by transient expression of epigenome editing factors.
	Target of				Number of					% born	% demethylated
	gRNA	Injected	Survival	2-cell	ET	Born	Examined	Demethylated		/ET	/examined
	H19-DMR & promoter	247	166	163	147	25	12	3		0.170068	0.25
	H19-DMR	195	106	106	105	30	23	1		0.285714	0.0434783
	Control (RASSF1A)	198	126	125	96	29	17	0		0.302083	0
	Non-treatment	-	-	30	30	15	n.d.	n.d.		0.5	-
					ET, embryo transferred			n.d., not determined

## Sheet: Table S3
	Table S3 Generation of EpiEdit mice by stable expression of epigenome editing factors.
	Target of				Number of					% born	% integrated	% demethylated
	gRNA	Injected	Survival	2-cell	ET	Born	Integrated	Demethylated		/ET	/born	/integrated
	H19-DMR & promoter	338	227	192	178	51	6	3		0.286517	0.117647	0.5
	H19-DMR	352	219	198	195	46	6	4		0.235897	0.130435	0.666667
	Control (gRNA-free)	371	259	255	255	37	9	0		0.145098	0.243243	0
	Control (TETCD mutant)	183	103	68	68	11	4	0		0.161765	0.363636	0
	Non-treatmnt	-	-	30	30	15	n.d.	n.d.		0.5	-	-
					ET, embryo transferred			n.d., not determined

## Sheet: Table S4
Table S4
For mouse experiment
gRNA used in this study
CRISPR system	Target name	Guide + PAM
	H19DMR_1	GTGGGGGGGCTCTTTAGGTTTGG
	H19DMR_2	ACCCTGGTCTTTACACACAAAGG
	H19DMR_3	GAAGCTGTTATGTGCAACAAGGG
	H19DMR_4	CAGATTTGGCTATAGCTAAATGG
SpCas9	H19DMR_7	GCTACTATGTGTGGTGATCATGG
	H19DMR_8	AGGAATCCTACATCAAGCCTTGG
	H19DMR_9	GAACCACATGCACTGGTTTATGG
	H19DMR_10	AGGGAATGAGTCAAGTTCTCTGG
	H19DMR_11	CCCCATAGCCATAAAAGCAGAGG
	H19P1	AGTAGTACTTCAGTAGGATAGGG
	H19P2	GACATCAAGGGAGATATCTGGGG
	H19P3	ACTGATTGGTTGACAGAGTAGGG
	H19P4	GAAGGGTTCGACCCCAGACCTGG
AsCpf1	Rosa26	TTTACACCTGTTCAATTCCCCTGCAGGA
Primers for in vitro transcription
Plasmid	Primer name	Primer sequence
pCAG-dCas9-5xPlat2AflD	IVTFd 5xPlat2	gcgTAATACGACTCACTATAGGGAGAGCCACCATGCCCAAGAAGAA
	IVTRv pCAG-AS2495	GATTATGATCTAGAGTCGCGGC
pCAG-scFvGCN4sfGFPTET1CD	IVTFd scFv	gcgTAATACGACTCACTATAGGGAGAgccACCATGGGCCCCGACATCG
	IVTRv pCAG-AS2495	GATTATGATCTAGAGTCGCGGC
gRNA-H19DMR_1	IVTgRNAH19DMR1	gcgtTAATACGACTCACTATAGGTGGGGGGGCTCTTTAGGTT
	IVTgRNARv	AAAAGCACCGACTCGGTGCC
gRNA-H19DMR_2	IVTgRNAH19DMR2	gcgtTAATACGACTCACTATAGGCCCTGGTCTTTACACACAA
	IVTgRNARv	AAAAGCACCGACTCGGTGCC
gRNA-H19DMR_3	IVTgRNAH19DMR3	gcgtTAATACGACTCACTATAGGAAGCTGTTATGTGCAACAA
	IVTgRNARv	AAAAGCACCGACTCGGTGCC
gRNA-H19DMR_4	IVTgRNAH19DMR4	gcgtTAATACGACTCACTATAGGAGATTTGGCTATAGCTAAA
	IVTgRNARv	AAAAGCACCGACTCGGTGCC
gRNA-H19DMR_7	IVTgRNAH19DMR_7	gcgtTAATACGACTCACTATAGGCTACTATGTGTGGTGATCA
	IVTgRNARv	AAAAGCACCGACTCGGTGCC
gRNA-H19DMR_8	IVTgRNAH19DMR_8	gcgtTAATACGACTCACTATAGGGGAATCCTACATCAAGCCT
	IVTgRNARv	AAAAGCACCGACTCGGTGCC
gRNA-H19DMR_9	IVTgRNAH19DMR_9	gcgtTAATACGACTCACTATAGGAACCACATGCACTGGTTTA
	IVTgRNARv	AAAAGCACCGACTCGGTGCC
gRNA-H19DMR_10	IVTgRNAH19DMR_10	gcgtTAATACGACTCACTATAGGGGGAATGAGTCAAGTTCTC
	IVTgRNARv	AAAAGCACCGACTCGGTGCC
gRNA-H19DMR_11	IVTgRNAH19DMR_11	gcgtTAATACGACTCACTATAGGCCCATAGCCATAAAAGCAG
	IVTgRNARv	AAAAGCACCGACTCGGTGCC
gRNA-H19P1	IVTgRNAH19P_1	gcgtTAATACGACTCACTATAGGGTAGTACTTCAGTAGGATA
	IVTgRNARv	AAAAGCACCGACTCGGTGCC
gRNA-H19P2	IVTgRNAH19P_2	gcgtTAATACGACTCACTATAGGACATCAAGGGAGATATCTG
	IVTgRNARv	AAAAGCACCGACTCGGTGCC
gRNA-H19P3	IVTgRNAH19P_3	gcgtTAATACGACTCACTATAGGCTGATTGGTTGACAGAGTA
	IVTgRNARv	AAAAGCACCGACTCGGTGCC
gRNA-H19P4	IVTgRNAH19P_4	gcgtTAATACGACTCACTATAGGAAGGGTTCGACCCCAGACC
	IVTgRNARv	AAAAGCACCGACTCGGTGCC
gRNA cloning vector	IVTgRNAControl	gcgtTAATACGACTCACTATAGGGTTTTAGAGCTAGAAATAG
	IVTgRNARv	AAAAGCACCGACTCGGTGCC
		Red character: nucleotide spacer
Primers for vector integration check
Target	Primer name	Primer sequence
Epigenome editing vector	H19DMR_11	CGCCCATAGCCATAAAAGCAG
	pPlatTET-gRNA2-AS11292	CGATTTCGGCCTATTGGTTA
Epigenome editing vector	CMV enhancer-F	AACGCCAATAGGGACTTTCC
	CMV enhancer-R	CACCTCGACCATGGTAATAGC
Rosa26 integration	Rosa26-F2	GGAAAATGCCAATGCTCTGT
	CMV enhancer-R	CACCTCGACCATGGTAATAGC
Rosa26 integration	Rosa26-R2	GCACTTGCTCTCCCAAAGTC
	CMV enhancer-R	CACCTCGACCATGGTAATAGC
Primers for COBRA
Target	Primer name	Primer sequence	Restriction enzyme
H19-DMR CTCF-binding site 1	H19DMR-B1	AAGGAGATTATGTTTTATTTTTGGA
(m1)	H19DMR-B2	AAAAAAACTCAATCAATTACAATCC	BstUI
H19-DMR CTCF-binding site 2	H19DMR-B1	AAGGAGATTATGTTTTATTTTTGGA
(m2)	H19DMR-B2	AAAAAAACTCAATCAATTACAATCC	RsaI
H19-DMR CTCF-binding site 3	H19DMR-B3	GGGTTTTTTTGGTTATTGAATTTTAA
(m3)	H19DMR-B4	AATACACACATCTTACCACCCCTATA	BstUI
H19-DMR CTCF-binding site 4	H19DMR-B5	TTTTTGGGTAGTTTTTTTAGTTTTG
(m4)	H19DMR-B6	ACACAAATACCTAATCCCTTTATTAAAC	BstUI
H19-promoter	H19P-B1	GGATAGGGAGATTATATTGTGTTTT
(p1)	H19P-B2	AATAACTAACCCCCAACCTTTATC	HpyCH4IV
H19-promoter	H19P-B3	GGTAGTTTTAGTGTGGTAGGGTGTT
(p2)	H19P-B4	CTATCAACCAATCAATACATAACCC	HpyCH4IV
H19-promoter	H19P-B7	AGTGAAGTTGAAGGGTTTGAGTTAG
(p4)	H19P-B8	AAAAAACTCACCTACCCAACAAAC	MboI
Primers for bisulfite amplicon sequencing
Target	Primer name	Primer sequence
H19	H19upstream-B3	TAGTTGGGTTATTGTGTTTTTGTTG
upstream	H19upstream-B4	TCTTTTCCCAAAATCCATATTTAAA
H19	H19upstream-B1	AGTGAGGGAGGATTTTTGAAAATATA
upstream	H19upstream-B2	TACCAACTTACCTTAACAAACCCAT
H19	H19DMRupstream-B3	TTGTTGTTTTGTGGAATTTATG
upstream	H19DMRupstream-B4	AATACCTTCTAAACCTTCTAAACACAT
H19	H19DMRupstream-B1	TTGTGTAGTTTTGGTTGTTTTGG
upstream	H19DMRupstream-B2	TCCCCTTCTAAACACCATCC
H19	H19DMR-B7	GGGTTTAGATTAGGTTTTTATTGGA
upstream	H19DMR-B8	AACACCATAACCCTTTAACCTCT
H19	H19DMR-B9	GGAGTTTAGTTTGATTAAGGAAG
upstream	H19DMR-B10	AACATAATCTCCTTACAAAATTC
H19DMR	H19DMR-B1	AAGGAGATTATGTTTTATTTTTGGA
m1 & m2	H19DMR-B2	AAAAAAACTCAATCAATTACAATCC
H19DMR	H19DMR-B11	GGGTTTTATGAGGTTAGGGGTTT
	H19DMR-B12	TTCCTCAACTACCAAACTAACAACT
H19DMR	H19DMR-B13	GTTTAAAATTAATTGAAGAGGTGG
	H19DMR-B14	ACCCTTAAACATTATCATAAACAAACCT
H19DMR	H19DMR-B3	GGGTTTTTTTGGTTATTGAATTTTAA
m3	H19DMR-B4	AATACACACATCTTACCACCCCTATA
H19DMR	H19DMR-B19	GTGGTAAGATGTGTGTATTTTTGGA
	H19DMR-B20	ATTATACCACCCCATAACCCTTATAA
H19DMR	H19DMR-B5	TTTTTGGGTAGTTTTTTTAGTTTTG
m4	H19DMR-B6	ACACAAATACCTAATCCCTTTATTAAAC
H19DMR	H19DMR-B15	GAGATTAGAGATTAGGAGAAGTTAGGG
downstream	H19DMR-B16	ACAACCCCACCATACCACAC
H19DMR	H19DMR-B17	GGGGGTGATGGGAGATAGAG
downstream	H19DMR-B18	AACACCTTAACAAATCCTCAACC
H19-promoter	H19P-B1	GGATAGGGAGATTATATTGTGTTTT
(p1)	H19P-B2	AATAACTAACCCCCAACCTTTATC
H19-promoter	H19P-B3	GGTAGTTTTAGTGTGGTAGGGTGTT
(p2)	H19P-B4	CTATCAACCAATCAATACATAACCC
H19-promoter	H19P-B19	ATATAGGGTGGAGGTGGGTTTTG
(p3)	H19P-B22	AACTCAAACCCTTCAACTTCACT
H19-promoter	H19P-B7	AGTGAAGTTGAAGGGTTTGAGTTAG
(p4)	H19P-B8	AAAAAACTCACCTACCCAACAAAC
H19	H19P-B11	TAGTTGGTAGTAGTGGGTAGGTGAG
lncRNA	H19P-B12	CTAAAAACTCTTTCCACCTAAAATC
H19	H19P-B13	GTGAGTTAGGGAGGTATTGGTTTT
lncRNA	H19P-B14	CAATAACTAACAAACACATCCACCT
H19	H19P-B15	TTTTTTGTAGAATATTATGGGTTGG
lncRNA	H19P-B16	TTACAACATCTTCTTAATTCAAAAC
H19	H19P-B17	TTTTGTTTGAGAGATTTAAAGTATT
lncRNA	H19P-B18	TATTAAACACTTTATAATAAAACTACTTCC
H19	H19downstream-B1	GTTTTGTTTGGATGATTTTGAGTTT
downstream	H19downstream-B2	CTATAACCCTTCAACTCCTATCCAC
H19	H19downstream-B3	TTGGGAGATGTTTTAAATTTTTATG
downstream	H19downstream-B4	ATAACCCTCACACACACAAACATAC
Primers for quantitative real-time RT-PCR
Target gene	Primer name	Primer sequence
H19	H19Ex4,5-S1	TACCTGCCTCAGGAATCTGC
	H19Ex4,5-AS1	GTTGGCCATGAAGATGGATT
Igf2	Igf2-3	TGACACGCTTCAGTTTGTCTG
	Igf2-4	AAGCAGCACTCTTCCACGAT
Gapdh	GAPDH-F	AATGCATCCTGCACCACCAA
	GAPDH-R	GTGGCAGTGATGGCATGGAC
Primers for ChIP-qPCR
Target	Primer name	Primer sequence
H19-DMR-5'	H19DMR-5'-1	GCTCAGACTAGGCTCTCACT
	H19DMR-5'-2	ACGTGACATTGAGGACTAGGT
H19-DMR CTCF-binding site 2	H19DMR-m2-1	CCAAATCAACAAGGTCGGCT
(m2)	H19DMR-m2-2	TCCGTTTTAGGACTGCGATG
H19-promoter	H19p2-1	TTCTATGAAGGGCTTCAGCAG
(p2)	H19p2-2	CCCACTTTGGAATCCCTTAGAC
mHA-3'	mHA-3'-1	TCACGCGGGCCAGAGCAGCTG
(CTCF-site within Hox A gene cluster))	mHA-3'-2	TGGCGGCGAGAAAGCCTCTTG
Primers for off-target analysis (COBRA)
Target	Primer name	Primer sequence	Restriction enzyme
H19DMR_1	H19DMR1OT1-B1	TTTTTTTTGTTAAAGGTAAGGAAA				本当はOT2。便宜上、OT1に名前変更。
OT	H19DMR1OT1-B2	CAACAAAACCATCATAACCTACAAA	EcoRV
H19DMR_2	H19DMR2OT2-B1	AGTGAGGGAGGATTTTTGAAAATATA
OT2	H19DMR2OT2-B2	TACCAACTTACCTTAACAAACCCAT	MboI
H19DMR_2	H19DMR2OT3-B1	TTGTTGTTTTGTGGAATTTATG
OT3	H19DMR2OT3-B2	AATACCTTCTAAACCTTCTAAACACAT	HpyCH4IV
H19DMR_3	H19DMR3OT-B1	AAATTGAATGAATGAGTTGTTAAG
OT	H19DMR3OT-B2	ATATTTTCCAAACTTCAATACACAAAAC	TaqI
H19DMR_4	H19DMR4OT-B1	AGAAATTGTTATAGTTAAAGGGGAT
OT	H19DMR4OT-B2	CCTCCTAATAATATCACTCCCTAAACC	TaqI
H19DMR_7	H19DMR7OT2-B1	ATAAATAGGTTTGGTGGTTAG
OT2	H19DMR7OT2-B2	AACAAAACCCTATATAATAATCAAAAA	HpyCH4IV
H19DMR_7	H19DMR7OT3-B1	TTGAGAGTGTAAAGGTGTGGGTTA
OT3	H19DMR7OT3-B2	CTCAAATATACATAACATTAACAAATTAAA	HpyCH4III
H19DMR_8	H19DMR8OT-B1	GTTGGGATGAGGTTTAGTTGG
OT	H19DMR8OT-B2	CAAAAATAAATATAAAACTTTTTACCAC	HpyCH4IV
H19DMR_10	H19DMR10OT-B1	GAGGAAGTTGGAGATGGTTTTG
OT	H19DMR10OT-B2	AACTAACCCCCTCCCCCTAT	TaqI
H19DMR_10	H19DMR10OT2-B1	GGTATTAAAAGGATAAAAAGATTAAGAT
OT2	H19DMR10OT2-B2	CAAATAATTTCCAAAAACTACATCAAAT	Hpy188I
H19DMR_11	H19DMR11OT-B1	AGAGGATGTTAGTAAAGAAAAGTTAAT
OT	H19DMR11OT-B2	AACTCAACCCTCTCCCATAAAA	TaqI
H19P3	H19P3OT-B1	TAGGTTTTGGGGGTTGAGTT
OT	H19P3OT-B2	CCAATCCATAAAACCCTCCA	TaqI

## Sheet: Table S5
Table S5
For human experiment
gRNA used in this study
CRISPR system	Target name	Guide + PAM
	hH19DMR1-2	GGAGACCTGGGACGTTTCTGTGG
	hH19DMR2-1	GCGGGCTTGAGCTGTGATGTGGG
	hH19DMR3-2	GAAGACCTCCGAGAACCCTGCGG
SpCas9	hH19DMR4-1	GATGACCCCCGTGAACCCTGCGG
	hH19DMR5-1	GATGACCTGGGATGTTTCCACGG
	hH19DMR7-2	GGACAGCACCCAAGACCCAAGGG
	hH19P-1	GACAGGAAAGTGGCCGCGAATGG
	hH19P-3	GCCATGTGCAAAGTATGTGCAGG
	hH19P-4	GTCTCCGGATGCCAAAGGAGGGG
	hH19P-5	GAACTGTCCAGGGCGGAGGTGGG
Primers for COBRA
Target	Primer name	Primer sequence	Restriction enzyme
H19-CTCF1	hH19DMR1-B1	TTTGTTGATTTTATTAAGGGAGGTT
	hH19DMR1-B2	TTCTATAAATAAACCCCAACCAAAC	BstUI
H19-CTCF2	hH19DMR2-B1	ATGTGTATTTTTGGAGGTTTTTTTT
	hH19DMR2-B2	AACTCCCATAAATATTCTATCCCTCA	HhaI
H19-CTCF3	hH19DMR3-B1	GGGTTTTTGGTAGGTATAGAAATTG
	hH19DMR3-B2	CCCCATCCAAAAAAAACTTAAAC	HhaI
H19-CTCF4	hH19DMR4-B1	ATGAATATTTTTGGAGGTTTTTTTT
	hH19DMR4-B2	ATAAATATCCTATCCCTAATAACCCC	BstUI
H19-CTCF5	hH19DMR5-B1	ATGTGTATTTTTGGAGGTTTTTTTT
	hH19DMR5-B2	ACTCCCATAAATATCCTATACCTCAC	BstUI
H19-CTCF7	hH19DMR7-B1	GTTTTGGGTGTTGTTTTTAGTGAGT
	hH19DMR7-B2	TAAAATCCAACCTTAAATCACCTTC	HaeIII
H19-promoter	hH19PS1-B1	GGTTTTTAGATAGGAAAGTGGT
P1	hH19PS1-B2	AAATAAAATACTAAAAAACAAAAAAAA	HinfI
H19-promoter	Hh19ps2,3-B1	TGGTAGGTAGGGAGTAGTAGGTATG
P2	hH19PS2,3-B2	CCCTAAACAATTCCAACACAC	Hpy188I
H19-promoter	Hh19ps2,3-B1	TGGTAGGTAGGGAGTAGTAGGTATG
P3	hH19PS2,3-B2	CCCTAAACAATTCCAACACAC	HpyCH4IV
H19-promoter	hH19PS4-B1	GGGGTTATTTTAGTTAGAAAAAGTT
P4	hH19PS4-B2	ATCACTCCTACCAAACTCCAAATAT	MboI
Primers for quantitative real-time RT-PCR
Target gene	Primer name	Primer sequence
H19	hH19-1	GTGCTGGAGGAGAGCTTGTG
	hH19-2	ACACTCCTCACTGGCCTCAG
IGF2	IGF2-1	TGGAGACGTACTGTGCTACCC
	IGF2-2	GGACTGCTTCCAGGTGTCAT
ACTB	ACTB-1	GATGCAGAAGGAGATCACTGC
	ACTB-2	GTACTTGCGCTCAGGAGGAG
Primers for ChIP-qPCR
Target	Primer name	Primer sequence
H19	hH19DMR2-1_F	GTAGTTGTGGAATCGGAAGT
CTCF2	hH19DMR2-1_R	CCCATGAGTGTTCTATCCCT
H19	hH19DMR4-1_F	TGCAGGCTCACACATCACAG
CTCF4	hH19DMR4-1_R	CCCGATGTGGCTCCCATGAA
H19	hH19P-1_F	CCACCGCTTGTCAGTAGAGT
P1	hH19P-1_R	CGGTTTCCGCAGGACAGAGT
MRPL23-AS1	MRPL23AS1 ex2_F	ATGCAAACTGGTCCCGTTCT
	MRPL23AS1 ex2_R	ACTGTGTTACTGAGCCCAGC
hHA2	HA2_F	AGATGGCGCACTTCCGATCAATG
	HA2_R	AGTATCAGAAGCGAACAAAGGCC
